# Supplementary material for: A Mouse-Adapted CHIKV Strain Harboring E2-K200R and Non-Structural Mutations Exhibits Enhanced Pathogenicity in Multiple Rodent Models
Source: Viruses. 2026 Apr 12;18(4):459. doi: 10.3390/v18040459 (PMC13120490; doi:10.3390/v18040459)
Supplement: Supplementary file 1 [file viruses-18-00459-s001.zip]

Archive with 3 entries (3 files):
- Supplementary Figures S1-S3.pdf
- Supplementary Table S1 Semi-quantitative histopathological scoring criteria for murine joint pathology upon CHIKV infection.xls
- Supplementary Table S2 Summary of semi-quantitative histopathological scores across different rodent models.xls
