# Supplementary material for: A Mouse-Adapted CHIKV Strain Harboring E2-K200R and Non-Structural Mutations Exhibits Enhanced Pathogenicity in Multiple Rodent Models
Source: Viruses. 2026 Apr 12;18(4):459. doi: 10.3390/v18040459 (PMC13120490; doi:10.3390/v18040459)
Supplement: Supplementary file 1 [file viruses-18-00459-s001.zip › Supplementary Table S1 Semi-quantitative histopathological scoring criteria for murine joint pathology upon CHIKV infection.xls]

## Sheet: Sheet1
Table 1 Semi-quantitative histopathological scoring criteria for murine joint pathology upon CHIKV infection
Pathological Parameter	Scoring Criteria (0-3 points)
Degree of Synovial Hyperplasia	0 = None
	1 = Mild (≤3 layers of synovial cells)
	2 = Moderate (4-6 layers of synovial cells)
	3 = Severe (≥7 layers of synovial cells or nodular hyperplasia)
Density of Inflammatory Cell Infiltration	0 = None
	1 = Sparse (scattered inflammatory cells)
	2 = Moderate (multifocal aggregates of inflammatory cells)
	3 = Dense and diffuse (extensive, diffuse inflammatory cell infiltration)
Amount of Joint Effusion	0 = None
	1 = Minimal (small amount of effusion)
	2 = Moderate (obvious effusion)
	3 = Extensive (joint cavity filled with effusion)
Soft Tissue Lesions	0 = None
	1 = Mild edema
	2 = Moderate inflammatory cell infiltration or vasculitis
	3 = Extensive fasciitis or severe vasculitis
Cartilage Surface Alterations	0 = Intact and smooth
	1 = Surface fibrillation with fiber/cell attachment
	2 = Superficial matrix dissolution or fissuring
	3 = Cartilage defect, erosion, or ulceration
