# Supplementary material for: A Mouse-Adapted CHIKV Strain Harboring E2-K200R and Non-Structural Mutations Exhibits Enhanced Pathogenicity in Multiple Rodent Models
Source: Viruses. 2026 Apr 12;18(4):459. doi: 10.3390/v18040459 (PMC13120490; doi:10.3390/v18040459)
Supplement: Supplementary file 1 [file viruses-18-00459-s001.zip › Supplementary Table S2 Summary of semi-quantitative histopathological scores across different rodent models.xls]

## Sheet: Sheet1
Summary of semi-quantitative histopathological scores across different rodent models
Pathological Parameter	C57 Mice (Mean ± SEM)	BALB/c Mice (Mean ± SEM)	Hamsters (Mean ± SEM)
Synovial hyperplasia	WT: 2.0 ± 0.29	WT: 1.7 ± 0.30	WT: 1.5 ± 0.25
	Adapt: 2.8 ± 0.17 (P<0.05)	Adapt: 2.8 ± 0.15 (P<0.05)	Adapt: 2.8 ± 0.15 (P<0.01)
Inflammatory cell infiltration	WT: 2.2 ± 0.23	WT: 2.0 ± 0.25	WT: 1.8 ± 0.20
	Adapt: 3.0 ± 0.00 (P<0.05)	Adapt: 3.0 ± 0.00 (P<0.01)	Adapt: 3.0 ± 0.00 (P<0.001)
Joint effusion	WT: 2.0 ± 0.29	WT: 1.8 ± 0.40	WT: 1.5 ± 0.25
	Adapt: 2.8 ± 0.17 (P<0.05)	Adapt: 2.8 ± 0.15 (P<0.05)	Adapt: 2.8 ± 0.15 (P<0.01)
Soft tissue edema/infiltration	WT: 2.0 ± 0.29	WT: 1.8 ± 0.40	WT: 1.3 ± 0.20
	Adapt: 2.8 ± 0.17 (P<0.05)	Adapt: 2.8 ± 0.15 (P<0.05)	Adapt: 2.8 ± 0.15 (P<0.001)
Cartilage surface alterations	WT: 0.7 ± 0.23	WT: 0.5 ± 0.25	WT: 0.5 ± 0.25
	Adapt: 1.5 ± 0.29 (P<0.05)	Adapt: 1.7 ± 0.30 (P<0.05)	Adapt: 1.8 ± 0.20 (P<0.01)
Total pathology score	WT: 8.9 ± 0.69	WT: 7.8 ± 0.95	WT: 6.6 ± 0.75
	Adapt: 13.9 ± 0.46 (P<0.001)	Adapt: 13.2 ± 0.50 (P<0.01)	Adapt: 13.2 ± 0.40 (P<0.001)
Note: Data are presented as mean ± SEM (C57 mice, n=3; BALB/c mice, n=4; hamsters, n=4). WT: CHIKV-WT; Adapt: CHIKV-Adapt (K200R). P values were calculated using a two-sample t-test and are indicated for comparisons within each model.
